# Supplementary material for: West Nile Virus-Induced Expression of Senescent Gene Lgals3bp Regulates Microglial Phenotype within Cerebral Cortex
Source: Biomolecules. 2024 Jul 8;14(7):808. doi: 10.3390/biom14070808 (PMC11274721; doi:10.3390/biom14070808)
Supplement: Supplementary file 1 [file biomolecules-14-00808-s001.zip]

Archive with 1 entries (1 files):
- biomolecules-3058206-supplementary.pdf
